# Supplementary material for: Metacognitive ability correlates with hippocampal and prefrontal microstructure
Source: Neuroimage. 2017 Apr 1;149:415–23. doi: 10.1016/j.neuroimage.2017.02.008 (PMC5387158; doi:10.1016/j.neuroimage.2017.02.008)
Supplement: Supplementary file 2 — Supplementary material [file mmc2.zip]

Archive with 1 entries (1 files):
- hippo_thresh_p_mt.nii
